# Supplementary material for: Early Trauma Leaves No Social Signature in Sanctuary-Housed Chimpanzees (Pan troglodytes)
Source: Animals (Basel). 2022 Dec 22;13(1):49. doi: 10.3390/ani13010049 (PMC9817851; doi:10.3390/ani13010049)
Supplement: Supplementary file 1 [file animals-13-00049-s001.zip]

Archive with 1 entries (1 files):
- animals-1980759-supplementary.pdf
